# Supplementary material for: Building interpretable models for polypharmacy prediction in older chronic patients based on drug prescription records
Source: PeerJ. 2018 Oct 12;6:e5765. doi: 10.7717/peerj.5765 (PMC6187991; doi:10.7717/peerj.5765)
Supplement: Supplemental Information 1 — The file contains summary of results for T2D for all MND values (Overview tab). In addition, each MND=x tab contains all selected variables for maximal number of dimensions x. The + sign next to a variable name indicates a positive coefficient in the final model. [file peerj-06-5765-s001.xlsx]

## Sheet: Overview
Name	N	AUC	AUPRC	Sensitivity	Specificity	PPV	NPV	NumSelected	PercPos
MND=10	100	0.742 (0.737 - 0.748)	0.668 (0.661 - 0.676)	0.751 (0.741 - 0.762)	0.634 (0.625 - 0.643)	0.626 (0.621 - 0.631)	0.760 (0.753 - 0.768)	6.900 ( 6.639 - 7.161)	0.539 (0.531 - 0.547)
MND=20	100	0.782 (0.777 - 0.787)	0.704 (0.697 - 0.711)	0.770 (0.761 - 0.779)	0.644 (0.635 - 0.652)	0.638 (0.633 - 0.644)	0.776 (0.770 - 0.783)	14.270 (14.055 - 14.485)	0.542 (0.534 - 0.549)
MND=30	100	0.791 (0.786 - 0.796)	0.714 (0.707 - 0.721)	0.710 (0.694 - 0.725)	0.708 (0.694 - 0.722)	0.668 (0.660 - 0.676)	0.754 (0.746 - 0.761)	19.180 (18.782 - 19.578)	0.479 (0.465 - 0.493)
MND=40	100	0.796 (0.791 - 0.800)	0.719 (0.712 - 0.726)	0.684 (0.675 - 0.693)	0.749 (0.740 - 0.758)	0.691 (0.684 - 0.698)	0.745 (0.740 - 0.750)	24.160 (23.574 - 24.746)	0.445 (0.437 - 0.453)
MND=50	100	0.799 (0.795 - 0.804)	0.723 (0.716 - 0.730)	0.700 (0.691 - 0.708)	0.744 (0.737 - 0.752)	0.691 (0.684 - 0.697)	0.754 (0.748 - 0.759)	30.510 (29.857 - 31.163)	0.455 (0.449 - 0.461)
MND=60	100	0.802 (0.797 - 0.807)	0.726 (0.719 - 0.732)	0.712 (0.704 - 0.720)	0.738 (0.730 - 0.746)	0.689 (0.683 - 0.696)	0.760 (0.755 - 0.765)	36.240 (35.430 - 37.050)	0.464 (0.458 - 0.470)
MND=70	100	0.804 (0.799 - 0.808)	0.727 (0.720 - 0.734)	0.719 (0.711 - 0.728)	0.734 (0.726 - 0.741)	0.688 (0.682 - 0.695)	0.764 (0.758 - 0.769)	40.320 (39.428 - 41.212)	0.469 (0.463 - 0.475)
MND=80	100	0.806 (0.801 - 0.811)	0.729 (0.722 - 0.736)	0.726 (0.717 - 0.734)	0.732 (0.724 - 0.739)	0.688 (0.682 - 0.695)	0.767 (0.762 - 0.773)	45.760 (44.877 - 46.643)	0.473 (0.467 - 0.480)
MND=90	100	0.807 (0.802 - 0.811)	0.730 (0.724 - 0.737)	0.729 (0.721 - 0.737)	0.730 (0.722 - 0.738)	0.688 (0.682 - 0.695)	0.769 (0.764 - 0.774)	48.540 (47.509 - 49.571)	0.476 (0.469 - 0.482)
MND=100	100	0.808 (0.803 - 0.812)	0.732 (0.725 - 0.738)	0.732 (0.725 - 0.740)	0.729 (0.721 - 0.737)	0.688 (0.682 - 0.695)	0.771 (0.766 - 0.776)	54.160 (52.966 - 55.354)	0.478 (0.472 - 0.484)
NDR	100	0.808 (0.803 - 0.812)	0.733 (0.726 - 0.740)	0.736 (0.728 - 0.744)	0.726 (0.718 - 0.734)	0.687 (0.681 - 0.694)	0.772 (0.767 - 0.778)	87.010 (81.237 - 92.783)	0.481 (0.475 - 0.487)

## Sheet: MND=10
Feature	Freq
+B01	100
+C07	100
+C09	100
+C10	100
+N02	96
+M01	82
+N05	47
+C03	31
+A02	17
+N06	10
+C08	7

## Sheet: MND=20
Feature	Freq
+A02	100
+B01	100
+C03	100
+C07	100
+C08	100
+C09	100
+C10	100
+G04	100
+M01	100
+N02	100
+N05	100
+N06	100
+R03	83
+S01	83
+A06	27
+N03	11
+A06AD11	7
+D07	6
+C10AA01	4
+G03	3
+B01AC06	1
+M05	1
+N04	1

## Sheet: MND=30
Feature	Freq
+A02	100
+B01	100
+C03	100
+C07	100
+C08	100
+C09	100
+C10	100
+G04	100
+M01	100
+N02	100
+N05	100
+N06	100
+R03	100
+S01	100
+A06	88
+N03	83
+D07	62
+G03	61
+A06AD11	55
+N04	48
+C10AA01	33
+D05	28
+N02AX02	11
+A11	9
+B01AC06	8
+M05	8
+H03	5
+J01CF02	3
+S01ED51	3
+A02BC01	2
+L04	2
+M04	2
+N05AH04	2
+C09AA02	1
+C09BA02	1
+D05AX52	1
+G03CA03	1
+M04AA01	1

## Sheet: MND=40
Feature	Freq
+A02	100
+B01	100
+C03	100
+C07	100
+C08	100
+C09	100
+C10	100
+G04	100
+M01	100
+N02	100
+N05	100
+N06	100
+R03	100
+S01	100
+N03	95
+A06	92
+G03	92
+D07	85
+N04	85
+A06AD11	76
+D05	67
+C10AA01	64
+J01CF02	62
+N02AX02	50
+A11	42
+M05	26
+H02	22
+N06AX05	22
+H03	21
+M04	16
+B01AC06	13
+M04AA01	12
+N05AH04	10
+icd.W01	9
-G04BD09	7
+C09AA02	7
+L02	7
+S01ED51	6
+D05AX52	5
+G03CA03	4
+A02BC01	3
+C02	3
+L04	3
+C02CA04	2
-C09AA09	1
-C09CA03	1
+A11CC05	1
+C09BA02	1
+H03AA01	1
+icd.N81	1
+N06AX12	1
+N06AX21	1

## Sheet: MND=50
Feature	Freq
+A02	100
+B01	100
+C03	100
+C07	100
+C08	100
+C09	100
+C10	100
+G04	100
+M01	100
+N02	100
+N05	100
+N06	100
+R03	100
+S01	100
+A06	98
+N03	98
+G03	97
+D07	96
+N04	94
+D05	91
+A06AD11	88
+N02AX02	85
+J01CF02	82
+C10AA01	81
+H02	73
+N06AX05	64
+A11	62
-G04BD09	59
+M05	58
+H03	52
+icd.W01	46
+M04	38
+icd.C78	34
+C09AA02	29
+M04AA01	25
+N05AH04	19
+B01AC06	18
+G03CA03	16
+A07	15
+L02	14
+C02	10
+L04	9
+S01ED51	9
-icd.I80	8
+D05AX52	8
+M05BB03	8
+A02BC01	7
+C02CA04	6
+S01CA01	6
+icd.H54	5
+C03CA04	4
+icd.S52	4
+A11CC05	3
+C09BA02	3
+H03AA01	3
+N02BE01	3
+N06AX12	3
-C09AA09	2
-icd.K40	2
+D07XC01	2
+icd.N81	2
+icd.R11	2
+icd.Z92	2
-C09CA03	1
+C08CA01	1
+C10AA07	1
+G04CA02	1
+H02AB04	1
+icd.M48	1
+N05AX08	1
+N06AX21	1

## Sheet: MND=60
Feature	Freq
+A02	100
+B01	100
+C03	100
+C07	100
+C08	100
+C09	100
+C10	100
+G04	100
+M01	100
+N02	100
+N05	100
+N06	100
+R03	100
+S01	100
+D07	99
+N03	99
+A06	98
+N04	98
+G03	97
+D05	96
+N02AX02	95
+C10AA01	92
+A06AD11	91
+J01CF02	87
+N06AX05	81
-G04BD09	79
+H02	79
+H03	78
+A11	75
+icd.W01	63
+M05	63
+A07	62
+icd.C78	62
-icd.I80	55
+M04	53
+L02	45
+C09AA02	40
+icd.S52	40
+M04AA01	39
+N05AH04	35
+icd.R11	31
+L04	25
+icd.H54	24
+G03CA03	20
+B01AC06	18
+B03	18
+M05BB03	16
+A02BC01	15
+C02	15
+C03CA04	15
+S01CA01	15
+S01ED51	15
+C02CA04	9
+D05AX52	8
+C09BA02	7
+N06AX12	7
+A11CC05	6
+C08CA01	6
+H03AA01	5
+icd.N95	4
+N02BE01	4
+C10AA07	3
+icd.A49	3
+icd.M48	3
-C09AA09	2
-C09CA03	2
-icd.H33	2
-icd.K40	2
+D07XC01	2
+G04CA02	2
+H02AB04	2
+icd.B96	2
+icd.N81	2
+icd.Z92	2
+R01AD09	2
+C09DA07	1
+D01AE15	1
+D06	1
+D06AX01	1
+G01	1
+icd.R07	1
+M05BX04	1
+N05AX08	1
+N06AX21	1

## Sheet: MND=70
Feature	Freq
+A02	100
+B01	100
+C03	100
+C07	100
+C08	100
+C09	100
+C10	100
+G04	100
+M01	100
+N02	100
+N05	100
+N06	100
+R03	100
+S01	100
+A06	99
+N03	99
+N04	99
+D07	98
+N02AX02	98
+G03	97
+D05	96
+C10AA01	94
+J01CF02	93
+A06AD11	92
+H03	89
+H02	88
-G04BD09	87
+N06AX05	86
+A11	79
-icd.I80	76
+A07	72
+icd.C78	72
+icd.W01	72
+M05	69
+icd.S52	67
+L02	67
+M04	67
+icd.R11	62
+C09AA02	53
+B03	45
+M04AA01	45
+N05AH04	43
+L04	41
+icd.H54	38
+C03CA04	30
+M05BB03	27
+G03CA03	25
+S01CA01	22
+S01ED51	21
+A02BC01	20
+C02	20
-icd.H33	18
+B01AC06	18
+C02CA04	12
+C08CA01	11
+C09BA02	10
+D05AX52	10
+N06AX12	8
+icd.A49	7
+A11CC05	6
+icd.N95	6
-C09AA09	5
+C10AA07	5
+H02AB04	5
+icd.B96	5
+N02BE01	5
-icd.K40	4
+H03AA01	4
-C09CA03	3
+C07AB03	3
+G01	3
+icd.M48	3
+icd.R07	3
+N06AX21	3
+C09DB01	2
+D01AE15	2
+D07XC01	2
+G04CA02	2
+icd.N81	2
+icd.Z92	2
+R01AD09	2
-C10AB05	1
-D01BA02	1
+A03	1
+A12	1
+C09DA07	1
+D06	1
+D06AX01	1
+D06BB10	1
+G04CB01	1
+J01CA04	1
+M05BX04	1
+N05AX08	1
+R03AL01	1

## Sheet: MND=80
Feature	Freq
+A02	100
+A06	100
+B01	100
+C03	100
+C07	100
+C08	100
+C09	100
+C10	100
+G04	100
+M01	100
+N02	100
+N02AX02	100
+N05	100
+N06	100
+R03	100
+S01	100
+C10AA01	99
+D07	99
+N03	99
+N04	99
+D05	98
+G03	98
+H02	96
+H03	95
+N06AX05	95
-G04BD09	94
+A06AD11	94
+J01CF02	94
+A07	84
+icd.W01	83
-icd.I80	82
+A11	82
+M04	82
+icd.R11	79
+icd.S52	79
+icd.C78	77
+B03	72
+M05	72
+L02	70
+L04	67
+N05AH04	62
+C09AA02	61
-icd.H33	60
+icd.H54	60
+M04AA01	58
+C03CA04	51
+M05BB03	47
+G03CA03	43
+C02	32
+S01CA01	31
+S01ED51	27
+A02BC01	25
+C07AB03	25
+C02CA04	22
+B01AC06	18
+C08CA01	17
+C09BA02	14
+A03	13
-D01BA02	12
+C10AA07	10
+D05AX52	10
+G04CA02	10
+N06AX12	10
+icd.B96	9
+A03BB01	8
+H03AA01	8
+icd.M48	8
+icd.N95	8
-C09AA09	7
+C09DB01	7
+H02AB04	7
+icd.A49	7
+N02BE01	7
+N06AX21	7
-C09CA03	6
+D06AX01	6
-icd.K40	5
-N05CD01	5
+A11CC05	5
+D07XC01	5
+G01	5
+icd.R07	5
-icd.H35	4
+A12	3
+D06BB10	3
+icd.Z92	3
+R03AK07	3
-C10AB05	2
+C09DA07	2
+D01AE15	2
+icd.N81	2
+L02BA01	2
+R01AD09	2
-C07AB12	1
-icd.I44	1
-icd.N28	1
-icd.R27	1
-icd.S82	1
-icd.W19	1
-icd.Z43	1
+C03DA01	1
+D06	1
+G04CB01	1
+icd.I83	1
+icd.Z98	1
+J01CA04	1
+M05BX04	1
+N05AX08	1
+R03AL01	1

## Sheet: MND=90
Feature	Freq
+A02	100
+A06	100
+B01	100
+C03	100
+C07	100
+C08	100
+C09	100
+C10	100
+D07	100
+G03	100
+G04	100
+M01	100
+N02	100
+N05	100
+N06	100
+R03	100
+S01	100
+C10AA01	99
+N02AX02	99
+N03	99
+N04	99
+D05	98
+H03	98
+H02	96
+J01CF02	96
+N06AX05	95
-G04BD09	94
+A06AD11	94
+A07	87
+icd.W01	86
+M04	86
+A11	85
-icd.I80	82
+icd.C78	79
+icd.R11	79
+B03	78
+icd.S52	78
+L02	75
+M05	73
-icd.H33	70
+L04	66
+C09AA02	65
+N05AH04	64
+C03CA04	61
+M04AA01	61
+icd.H54	60
+G03CA03	56
+M05BB03	54
+C02	40
+C07AB03	39
+A03	33
-D01BA02	32
+S01CA01	32
+S01ED51	32
+A02BC01	31
+C02CA04	28
-N05CD01	25
+C09BA02	20
+C08CA01	19
+B01AC06	18
+A03BB01	16
+icd.M48	16
-icd.H35	11
+C10AA07	11
-C09AA09	10
+G04CA02	10
+icd.B96	10
+N06AX12	10
-C09CA03	9
+D05AX52	9
+D06AX01	9
+N02BE01	9
+N06AX21	9
+H03AA01	8
+icd.A49	8
-icd.Z43	7
+G01	7
+icd.N95	7
+icd.R07	7
+A11CC05	6
+H02AB04	6
+R03AK07	6
-icd.K40	5
+C09DB01	5
+D07XC01	5
-icd.N28	4
+A12	4
+D06BB10	4
-C10AB05	3
-icd.S82	3
+D06	3
+icd.L40	3
+icd.Z92	3
+L02BA01	3
+L04AC05	3
+R01AD09	3
-C07AB12	2
-icd.R27	2
-icd.W19	2
+D01AE15	2
+icd.N81	2
+icd.Z98	2
+J01CA04	2
+M05BX04	2
+N05AN01	2
+N05AX08	2
-B01AA07	1
-icd.I44	1
-icd.N20	1
-M01AH05	1
-S01AA26	1
+C03CA01	1
+C03DA01	1
+C09DA07	1
+G01AF02	1
+G04CB01	1
+icd.I63	1
+icd.I64	1
+icd.I65	1
+icd.I83	1
+icd.S30	1
+J01MA14	1
+N03AF01	1
+N05AH03	1
+R03AK10	1
+R03AL01	1
+R03AL04	1

[truncated: 2 more sheets: MND=100, NDR]
