# Supplementary material for: Building interpretable models for polypharmacy prediction in older chronic patients based on drug prescription records
Source: PeerJ. 2018 Oct 12;6:e5765. doi: 10.7717/peerj.5765 (PMC6187991; doi:10.7717/peerj.5765)
Supplement: Supplemental Information 3 — Please see Readme.txt for more information. [file peerj-06-5765-s003.zip]

Archive with 32 entries (25 files):
- PeerJ2018_Polypharmacy_pred_source_code/
- PeerJ2018_Polypharmacy_pred_source_code/.DS_Store
- __MACOSX/
- __MACOSX/PeerJ2018_Polypharmacy_pred_source_code/
- __MACOSX/PeerJ2018_Polypharmacy_pred_source_code/._.DS_Store
- PeerJ2018_Polypharmacy_pred_source_code/calibration_plots_ATC_ICD.r
- __MACOSX/PeerJ2018_Polypharmacy_pred_source_code/._calibration_plots_ATC_ICD.r
- PeerJ2018_Polypharmacy_pred_source_code/data/
- __MACOSX/PeerJ2018_Polypharmacy_pred_source_code/._data
- PeerJ2018_Polypharmacy_pred_source_code/evalGLMNET_calib.R
- __MACOSX/PeerJ2018_Polypharmacy_pred_source_code/._evalGLMNET_calib.R
- PeerJ2018_Polypharmacy_pred_source_code/figures/
- __MACOSX/PeerJ2018_Polypharmacy_pred_source_code/._figures
- PeerJ2018_Polypharmacy_pred_source_code/glmnet_calib_res_atc_icd_CVD.r
- __MACOSX/PeerJ2018_Polypharmacy_pred_source_code/._glmnet_calib_res_atc_icd_CVD.r
- PeerJ2018_Polypharmacy_pred_source_code/glmnet_calib_res_atc_icd_T2D.r
- __MACOSX/PeerJ2018_Polypharmacy_pred_source_code/._glmnet_calib_res_atc_icd_T2D.r
- PeerJ2018_Polypharmacy_pred_source_code/output/
- __MACOSX/PeerJ2018_Polypharmacy_pred_source_code/._output
- PeerJ2018_Polypharmacy_pred_source_code/PeerJ2018_Polypharmacy_pred.Rproj
- __MACOSX/PeerJ2018_Polypharmacy_pred_source_code/._PeerJ2018_Polypharmacy_pred.Rproj
- PeerJ2018_Polypharmacy_pred_source_code/Readme.txt
- __MACOSX/PeerJ2018_Polypharmacy_pred_source_code/._Readme.txt
- PeerJ2018_Polypharmacy_pred_source_code/reports/
- __MACOSX/PeerJ2018_Polypharmacy_pred_source_code/._reports
- PeerJ2018_Polypharmacy_pred_source_code/Results_table_atc_icd_CVD.R
- __MACOSX/PeerJ2018_Polypharmacy_pred_source_code/._Results_table_atc_icd_CVD.R
- PeerJ2018_Polypharmacy_pred_source_code/Results_table_atc_icd_T2D.R
- __MACOSX/PeerJ2018_Polypharmacy_pred_source_code/._Results_table_atc_icd_T2D.R
- PeerJ2018_Polypharmacy_pred_source_code/val.prob.ci.2.r
- __MACOSX/PeerJ2018_Polypharmacy_pred_source_code/._val.prob.ci.2.r
- __MACOSX/._PeerJ2018_Polypharmacy_pred_source_code
