# Supplementary material for: Building interpretable models for polypharmacy prediction in older chronic patients based on drug prescription records
Source: PeerJ. 2018 Oct 12;6:e5765. doi: 10.7717/peerj.5765 (PMC6187991; doi:10.7717/peerj.5765)
Supplement: Supplemental Information 3 — Please see Readme.txt for more information. [file peerj-06-5765-s003.zip › PeerJ2018_Polypharmacy_pred_source_code/Readme.txt]

Overview
- input data: preprocessed data in rds format (in directory data) - must be supplied
- output variable: poly
- numeric variable: YearBirthPerson, also GenderPerson treated as numeric

Glmnet output (directory output):
-output for results table:	Name,	Model,	Fold,	Seed,	pmax,	AUC,	AUPRC,	Threshold,	Brier,	Accuracy,	Sensitivity,	Specificity,	PPV,	NPV,	NumSelected,	Zero_pred (nr. of removed columns with cases),	YLength,	YtLength,	YSum,	YtSum,	PercPos,	Pred_Vars (predictor variables in model with sign)

-output for calibration plot: for first seed (Probability predictions, True value 0/1) for each MND

Aggregation table results (output directory reports)
- agregated selected metrics for CVD and T2D in separete files
- selected predictor variables with sign wrt MND for CVD and T2D in separete files

Figures (output directory figures)
-boxplots AUC for CVD and T2D wrt MND
-boxplots AUPRC for CVD and T2D wrt MND
-Calibrations plots for CVD and T2D wrt selected MND

Code order to run:
-glmnet_calib_res_atc_icd_CVD.r
-Results_table_atc_icd_CVD.R

-glmnet_calib_res_atc_icd_T2D.r
-Results_table_atc_icd_T2D.R

-calibration_plots_ATC_ICD.r
